# Supplementary material for: COVID-19 and Parkinsonism: A Critical Appraisal
Source: Biomolecules. 2022 Jul 11;12(7):970. doi: 10.3390/biom12070970 (PMC9313170; doi:10.3390/biom12070970)
Supplement: Supplementary file 1 [file biomolecules-12-00970-s001.zip]

Archive with 1 entries (1 files):
- biomolecules-1769679-Supplementary file.pdf
